# Supplementary material for: Sex- and ALDH2-dependent differences in alcohol metabolism and psychomotor performance: a study in Han Chinese adults after binge drinking
Source: Ann Med. 2025 Apr 28;57(1):2496798. doi: 10.1080/07853890.2025.2496798 (PMC12039403; doi:10.1080/07853890.2025.2496798)
Supplement: Supplemental Material [file IANN_A_2496798_SM8626.zip]

Archive with 10 entries (9 files):
- Sup/
- Sup/Supplementary Figure 1[AU].tif
- Sup/Supplementary Figure 2[AU].tif
- Sup/Supplementary Figure 3[AU].tif
- Sup/Supplementary Figure 4[AU].tif
- Sup/Supplementary Figure 5[AU].tif
- Sup/Supplementary Figure 6[AU].tif
- Sup/Supplementary Figure 7[AU].tif
- Sup/Supplementary Figure Legends_25Mar2025.docx
- Sup/Supplementary Tables_25Mar2025.docx
